# Supplementary material for: Simultaneous Determination of Neonicotinoid and Carbamate Pesticides in Freeze-Dried Cabbage by Modified QuEChERS and Ultra-Performance Liquid Chromatography–Tandem Mass Spectrometry
Source: Foods. 2023 Feb 6;12(4):699. doi: 10.3390/foods12040699 (PMC9955598; doi:10.3390/foods12040699)
Supplement: Supplementary file 1 [file foods-12-00699-s001.zip]

Archive with 1 entries (1 files):
- foods-2165635-supplementary.pdf
